# Supplementary material for: Silencing of the Alkaline α-Galactosidase Gene CsAGA1 Impairs Root and Gall Development in Cucumber upon Meloidogyne incognita Infection
Source: Int J Mol Sci. 2025 Jul 11;26(14):6686. doi: 10.3390/ijms26146686 (PMC12294682; doi:10.3390/ijms26146686)
Supplement: Supplementary file 1 [file ijms-26-06686-s001.zip]

Archive with 1 entries (1 files):
- ijms-3706808-supplementary.pdf
